# Supplementary material for: Relationship between Postoperative Anterior Chamber Depth and Refraction Based on the Haptic Fix Position in Intraocular Lens Intrascleral Fixation
Source: J Clin Med. 2023 Feb 24;12(5):1815. doi: 10.3390/jcm12051815 (PMC10003268; doi:10.3390/jcm12051815)
Supplement: Supplementary file 1 [file jcm-12-01815-s001.zip]

Archive with 1 entries (1 files):
- jcm-2150108-supplementary.xlsx
