# Supplementary material for: Relationship between Postoperative Anterior Chamber Depth and Refraction Based on the Haptic Fix Position in Intraocular Lens Intrascleral Fixation
Source: J Clin Med. 2023 Feb 24;12(5):1815. doi: 10.3390/jcm12051815 (PMC10003268; doi:10.3390/jcm12051815)
Supplement: Supplementary file 1 [file jcm-12-01815-s001.zip › jcm-2150108-supplementary.xlsx]

## Sheet: Sheet1
		ISF1.5		ISF 2.0		ZCB		ｐ
		mean	SD	mean	SD	mean	SD	ISF 1.5 vs. ISF 2.0	ISF 1.5 vs. ZCB	ISF 2.0 vs ZCB
	predicted MRSE	-0.21	0.5	-0.73	1.1	-0.06	0.19	0.002	0.536	<.0001
	post-op MRSE	-0.76	1.37	-0.57	1.18	-0.05	0.43	0.651	0.005	0.05
	predicted ACD	6.02	0.44	6.14	0.62	5.9	0.4	0.464	0.449	0.036
	post-op ACD	4	0.44	4.17	0.4	4.29	0.25	0.064	0.001	0.206
	Post-op MRSE - predicted MRSE	-0.59	0.15	0.02	0.14	0	0.14	0.011	0.014	0.995
	Post-op ACD - predicted ACD	-2.03	0.6	-1.98	0.63	-1.6	0.33	0.892	0.001	0.001
